# Supplementary material for: Fine mapping of complex traits in non-model species: using next generation sequencing and advanced intercross lines in Japanese quail
Source: BMC Genomics. 2012 Oct 15;13:551. doi: 10.1186/1471-2164-13-551 (PMC3534603; doi:10.1186/1471-2164-13-551)
Supplement: Additional file 3 — Table S1. List of the 384 SNP used in this study. [file 1471-2164-13-551-S3.xlsx]

## Sheet: Feuil1
Locus_Name	Chromosome	Position (bases)
F3SDQUK02B127O_126	1	181340488
F3SDQUK02B1HN1_307	1	115657156
F3SDQUK02B1QA3_361	1	169991976
F3SDQUK02B21VA_337	1	37385554
F3SDQUK02B4N2J_133	1	111448935
F3SDQUK02B6KCR_361	1	16869633
F3SDQUK02B6SLP_367	1	146983880
F3SDQUK02B7324_256	1	193011134
F3SDQUK02B73C1_105	1	119071404
F3SDQUK02B88K7_154	1	172046271
F3SDQUK02BT7X2_380	1	26138559
F3SDQUK02BU0JH_286	1	178160251
F3SDQUK02BUUS8_114	1	126446320
F3SDQUK02BVBO3_470	1	200052454
F3SDQUK02BYBDA_132	4	11964199
F3SDQUK02BYZFE_132	4	22581633
F3SDQUK02CA9LQ_335	1	38371378
F3SDQUK02CB1I7_212	21	6594990
F3SDQUK02CDOVK_174	1	91837954
F3SDQUK02CIAEW_394	1	176313646
F3SDQUK02CJBN2_312	4	17846133
F3SDQUK02CJJX9_194	1	14797183
F3SDQUK02CJYUN_291	1	1989412
FJXLD7H02G2JRM-0_216	1	193510522
FJXLD7H02GOO38-0_150	1	87800488
FJXLD7H02H1NSI-0_117	1	52047369
FJXLD7H02H1NSI-0_231	1	52047255
FJXLD7H02H3SH9-0_202	1	58167259
FJXLD7H02H76DD-0_239	1	80578242
FJXLD7H02HCL0N-0_325	1	139203498
FJXLD7H02HIU53-0_163	1	26136302
FJXLD7H02HKLGL-0_162	1	180214726
FJXLD7H02HVYH5-0_264	1	92064416
FJXLD7H02I60BW-0_215	1	157540796
FJXLD7H02ILOAK-0_232	1	70364886
FJXLD7H02ILSZS-0_82	1	61906228
FJXLD7H02ISPWK-0_80	1	193512582
FJXLD7H02JIJUJ-0_200	1	190995960
FJXLD7H02JJLTX-0_66	1	191059691
FJXLD7H02JL2DP-0_68	1	26113569
FJXLD7H02JMMOP-0_294	1	193512302
FJXLD7H02JWY9Z-0_70	1	193510269
FQU5R7M01A21EF-0_81	1	48603886
FQU5R7M01A3GW3-0_124	1	144216290
FQU5R7M01A87CJ-0_209	1	179651314
FQU5R7M01A8Y9K-0_135	1	33952681
FQU5R7M01A8Y9K-0_75	1	33952740
FQU5R7M01ADXMZ-0_197	1	132273632
FQU5R7M01AEX77-0_324	1	167635041
FQU5R7M01AK2GR-0_123	1	125626698
FQU5R7M01ANMYF-0_212	1	55070272
FQU5R7M01ANXTW-0_194	1	125626774
FQU5R7M01AO0JP-0_209	1	117309065
FQU5R7M01AO0JP-0_76	1	117309197
FQU5R7M01AO0JP-0_96	1	117309177
FQU5R7M01AQZ2K-0_100	1	128329427
FQU5R7M01AR2YZ-0_113	1	20100529
FQU5R7M01AZCFO-0_181	1	179651286
FQU5R7M01AZCII-0_112	1	17521325
FQU5R7M01B955I-0_120	1	193351700
FQU5R7M01B955I-0_159	1	193351661
FQU5R7M01BBCNB-0_62	1	45330695
FQU5R7M01BBFK2-0_134	1	160028765
FQU5R7M01BBFK2-0_236	1	160028867
FQU5R7M01BKRGU-0_73	1	116464091
FQU5R7M01BMPRZ-0_83	1	32555912
FQU5R7M01BMSKZ-0_181	1	134103033
FQU5R7M01BN1WM-0_80	1	2803500
FQU5R7M01BWLRJ-0_87	1	116464077
FQU5R7M01BX2YZ-0_185	1	157076627
FQU5R7M01BX2YZ-0_319	1	157076493
FQU5R7M01BZRAO-0_215	1	8966710
FQU5R7M01C1MYI-0_158	1	114174064
FQU5R7M01C30Q8-0_125	1	135073656
FQU5R7M01C30Q8-0_142	1	135073673
FQU5R7M01C30Q8-0_77	1	135073608
FQU5R7M01C5ZWB-0_69	1	154104582
FQU5R7M01C7A56-0_102	1	139203720
FQU5R7M01C859I-0_245	1	14476336
FQU5R7M01C9KLY-0_119	1	186767116
FQU5R7M01CABVO-0_59	1	69422566
FQU5R7M01CDOKU-0_205	1	14403281
FQU5R7M01CDUJ1-0_115	1	15690447
FQU5R7M01CEWUY-2_84	1	55207549
FQU5R7M01CGCB7-0_204	1	110800939
FQU5R7M01CGCB7-0_380	1	110801118
FQU5R7M01CI8VX-0_89	1	189391106
FQU5R7M01CIHF7-0_166	1	32645163
FQU5R7M01CILD3-0_191	1	53964676
FQU5R7M01CILD3-0_199	1	53964668
FQU5R7M01CILD3-0_72	1	53964796
FQU5R7M01CINRF-0_158	1	142891081
FQU5R7M01CJ9R5-0_273	1	159141777
FQU5R7M01CKA2D-0_83	1	17431235
FQU5R7M01CLWE3-0_255	1	136526306
FQU5R7M01CMEQ1-0_95	1	125309727
FQU5R7M01COO35-0_85	1	159634829
FQU5R7M01CQ2UX-0_137	1	51264351
FQU5R7M01CS936-0_271	1	80578065
FQU5R7M01CTGIP-0_227	1	193120774
FQU5R7M01CTGIP-0_255	1	193120802
FQU5R7M01CTJA9-1_149	1	16244485
FQU5R7M01CWS0X-0_111	1	142705535
FQU5R7M01CX7RJ-0_120	1	137492453
FQU5R7M01D0I9O-0_243	1	169638990
FQU5R7M01D1TDN-0_69	1	169849771
FQU5R7M01D3G4X-0_79	1	179651184
FQU5R7M01D5ZWY-0_130	1	184337718
FQU5R7M01D7NNZ-0_186	1	137494757
FQU5R7M01DHH36-0_241	1	167635181
FQU5R7M01DHPNS-0_276	1	109233508
FQU5R7M01DIF5Q-0_126	1	123723814
FQU5R7M01DIF5Q-0_158	1	123723852
FQU5R7M01DIF5Q-0_257	1	123723951
FQU5R7M01DIF5Q-0_267	1	123723961
FQU5R7M01DIF5Q-0_72	1	123723760
FQU5R7M01DIF5Q-0_94	1	123723782
FQU5R7M01DLWAP-0_138	1	15861552
FQU5R7M01DM8PH-0_234	1	69414957
FQU5R7M01DM8PH-0_243	1	69414948
FQU5R7M01DSXY4-0_125	1	140518677
FQU5R7M01DVT66-0_330	1	6346283
FQU5R7M01DVV0B-0_150	1	8671880
FQU5R7M01DXK0R-0_113	1	135073646
FQU5R7M01DYI7M-0_182	1	5569581
FQU5R7M01E1VA5-0_245	1	58163786
FQU5R7M01E6RR8-0_347	1	69824442
FQU5R7M01ECPHO-0_289	1	27722646
FQU5R7M01EDXW5-0_121	1	139762438
FQU5R7M01EF2GS-0_105	1	140518606
FQU5R7M01EF2GS-0_218	1	140518719
FQU5R7M01EJNGX-0_144	1	190965811
FQU5R7M01EOB21-0_61	1	124665494
FQU5R7M01EQV2E-0_86	1	53972174
FQU5R7M01EWPY0-0_90	1	69964404
FQU5R7M02F00VO-0_71	1	128329290
FQU5R7M02F0O51-0_227	1	139203621
FQU5R7M02F6JXL-0_221	1	33617768
FQU5R7M02F6JXL-0_230	1	33617759
FQU5R7M02F8IJS-0_159	1	168547614
FQU5R7M02F8IJS-0_247	1	168547704
FQU5R7M02F93BU-0_93	1	177132009
FQU5R7M02FIVYL-0_113	1	58689032
FQU5R7M02FNT6E-0_313	1	154202915
FQU5R7M02FWARE-0_73	1	92042260
FQU5R7M02FYIZK-2_137	1	170884246
FQU5R7M02FZDG1-0_155	1	178777891
FQU5R7M02FZDG1-0_198	1	178777848
FQU5R7M02GDWH8-0_167	1	2137664
FQU5R7M02GF19M-0_272	1	14222936
FQU5R7M02GGRXB-0_312	1	174147262
FQU5R7M02GMW8M-0_66	1	142200192
FQU5R7M02GO6T3-0_253	1	111607553
FQU5R7M02GX8HR-0_279	1	33617914
FQU5R7M02H140S-0_158	1	189716072
FQU5R7M02H1D9O-0_131	1	107761890
FQU5R7M02H1ZJB-0_127	1	198096249
FQU5R7M02H1ZJB-0_223	1	198096346
FQU5R7M02H1ZJB-0_261	1	198096384
FQU5R7M02H7UC1-0_107	1	110312048
FQU5R7M02H88P9-0_170	1	180755089
FQU5R7M02H88P9-0_89	1	180755170
FQU5R7M02H96CU-0_149	1	27722575
FQU5R7M02H96CU-0_191	1	27722533
FQU5R7M02HG6ZO-0_334	1	14222875
FQU5R7M02HLBTB-0_142	1	57538169
FQU5R7M02HN5H8-0_102	1	125309718
FQU5R7M02HQFHL-0_226	1	69422399
FQU5R7M02HQFHL-0_331	1	69422294
FQU5R7M02HQP88-0_144	1	180809888
FQU5R7M02HUW85-0_200	1	55070259
FQU5R7M02HV3FP-0_188	1	158069555
FQU5R7M02HV3FP-0_206	1	158069573
FQU5R7M02HV3FP-0_270	1	158069645
FQU5R7M02HV3FP-0_326	1	158069701
FQU5R7M02HV3FP-0_78	1	158069445
FQU5R7M02HWNBE-0_376	1	91015352
FQU5R7M02I0PS1-0_86	1	50247966
FQU5R7M02I31N9-0_98	1	44088201
FQU5R7M02I3SV0-0_62	1	141598447
FQU5R7M02IFXRJ-0_218	1	15814728
FQU5R7M02IFXRJ-0_65	1	15814879
FQU5R7M02IGCA8-0_138	1	106339284
FQU5R7M02IKE41-2_78	1	176171308
FQU5R7M02IOQQB-0_227	1	144344752
FQU5R7M02IP9YN-0_155	1	142284714
FQU5R7M02ITYZD-0_280	1	51264283
FQU5R7M02IYSYE-2_142	1	133775555
FQU5R7M02JJHRR-0_149	1	132949416
FQU5R7M02JJHRR-0_181	1	132949450
FQU5R7M02JJHRR-0_73	1	132949340
FQU5R7M02JKAQW-0_167	1	73253723
FQU5R7M02JKAQW-0_80	1	73253636
FQU5R7M02JPMQH-0_221	1	104391800
FQU5R7M02JWXJD-0_57	1	183226793
FSIEL0M01A0UX1_350	1	169992678
FSIEL0M01A1SZR_282	1	137595936
FSIEL0M01A1W48_163	1	123275454
FSIEL0M01A38FA_290	1	108536061
FSIEL0M01A3QB9_67	1	143055383
FSIEL0M01A3W68_425	1	101477766
FSIEL0M01A3Y4I_307	1	89962714
FSIEL0M01A4H2F_56	1	170131178
FSIEL0M01A807F_97	1	108117459
FSIEL0M01A8KLJ_110	1	64255850
FSIEL0M01A9IBQ_398	1	165945173
FSIEL0M01AK4EZ_48	1	186375251
FSIEL0M01APLW4_310	1	169992494
FSIEL0M01APZC1_143	1	39820062
FSIEL0M01AQKGU_338	1	200043508
FSIEL0M01AQKGU_47	1	200043808
FSIEL0M01AQMHC_417	23	2695517
FSIEL0M01ARWFI_346	1	180228043
FSIEL0M01AS23O_208	1	179669265
FSIEL0M01ATEYH_211	1	157100609
FSIEL0M01AVFDN_104	1	20147052
FSIEL0M01AYTT1_390	1	116599991
FSIEL0M01AZ4YN_263	1	45806374
FSIEL0M01B02K1_178	1	169998714
FSIEL0M01B0NIT_425	1	186005444
FSIEL0M01B47KX_12	1	123735473
FSIEL0M01B6JD4_161	1	111461679
FSIEL0M01B8K4N_13	1	147012588
FSIEL0M01BDH28_158	1	115655785
FSIEL0M01BDTY3_28	1	200042396
FSIEL0M01BFO4A_26	1	184659775
FSIEL0M01BJFB7_75	1	44054905
FSIEL0M01BLHEM_251	1	30775257
FSIEL0M01BMGJ3_519	1	127528019
FSIEL0M01BMR63_68	1	13850735
FSIEL0M01BOIU6_327	1	177234635
FSIEL0M01BP3AU_74	1	143496170
FSIEL0M01BRGF9_289	1	116328891
FSIEL0M01CD6ZQ_384	1	145246899
FSIEL0M01CE5X9_180	1	28722671
FSIEL0M01CHF57_355	1	78822407
FSIEL0M02C111J_178	UN	51250150
FSIEL0M02C12N7_231	26	3080763
FSIEL0M02C15JV_319	1	35484466
FSIEL0M02C1BMU_50	4	4456347
FSIEL0M02C1CF5_155	1	75377991
FSIEL0M02C2AQT_397	1	34887986
FSIEL0M02C2LRC_374	1	169992781
FSIEL0M02C2VQ3_291	1	173031660
FSIEL0M02C35S9_473	1	60331511
FSIEL0M02C3XP8_307	1	180441645
FSIEL0M02C45DP_108	1	55954281
FSIEL0M02C47OL_21	1	186913091
FSIEL0M02C4925_319	1	141798509
FSIEL0M02C4EYO_138	1	92893374
FSIEL0M02C4JW1_361	1	115655944
FSIEL0M02C5A79_231	1	39908220
FSIEL0M02C5W1M_237	1	150163822
FSIEL0M02C5W1M_81	1	150162692
FSIEL0M02C67B0_178	1	171058379
FSIEL0M02C67B0_186	1	171058372
FSIEL0M02C6J3J_253	1	115656745
FSIEL0M02C6PJ3_261	1	39908077
FSIEL0M02C6TMI_164	1	106101036
FSIEL0M02C7AF7_149	6	17857325
FSIEL0M02C7RBX_180	1	121705084
FSIEL0M02C8AXD_286	1	121541642
FSIEL0M02C8D4V_160	1	115561229
FSIEL0M02C8J36_322	1	115861852
FSIEL0M02C92LS_230	1	193544888
FSIEL0M02C9DBO_385	1	192550700
FSIEL0M02C9PVA_98	1	102736244
FSIEL0M02C9ZBM_264	2	20266777
FSIEL0M02D00IT_258	1	121680221
FSIEL0M02D06PR_377	1	132660196
FSIEL0M02D0JDA_268	1	177234060
FSIEL0M02D1SC5_44	1	4150339
FSIEL0M02D1VIV_194	1	174209726
FSIEL0M02D26QZ_39	1	12294221
FSIEL0M02D2N49_373	1	99999899
FSIEL0M02D3E4B_164	1	140451738
FSIEL0M02D3JIB_53	1	115612158
FSIEL0M02D4OGH_98	1	169992033
FSIEL0M02D5447_36	1	174681371
FSIEL0M02D5Z7M_308	23	5491124
FSIEL0M02D6BOC_162	1	128607112
FSIEL0M02D8IJS_196	26	3368597
FSIEL0M02D8W6S_148	1	169991927
FSIEL0M02D9HVE_207	1	175863842
FSIEL0M02DAZCA_72	1	59814735
FSIEL0M02DB73L_389	1	141726540
FSIEL0M02DBGUI_409	4	22581450
FSIEL0M02DBPPH_27	1	83136915
FSIEL0M02DC3OM_431	1	172940279
FSIEL0M02DDDMB_155	1	102458523
FSIEL0M02DEL1I_136	1	95640682
FSIEL0M02DF7NP_262	1	114603145
FSIEL0M02DF9GA_318	23	5491169
FSIEL0M02DGP0E_110	1	126397095
FSIEL0M02DGR2V_348	1	166411083
FSIEL0M02DHIF9_158	1	180080074
FSIEL0M02DHYID_5	1	105939135
FSIEL0M02DJOKO_416	1	20116949
FSIEL0M02DL9WU_209	1	193519459
FSIEL0M02DLDBF_151	1	855551
FSIEL0M02DLHFY_375	1	113834773
FSIEL0M02DMFKD_281	1	121772982
FSIEL0M02DMHT4_179	1	200042619
FSIEL0M02DNHVU_292	1	183103721
FSIEL0M02DPX8X_280	1	88667648
FSIEL0M02DTOW8_461	1	174210064
FSIEL0M02DTVPG_395	1	140451785
FSIEL0M02DXLGX_189	1	25026694
FSIEL0M02EB774_354	1	108767476
FSIEL0M02EE8U8_285	1	15419676
FSIEL0M02EGLQP_346	1	169991708
FSIEL0M02EI6B2_124	1	15862243
FSIEL0M02EKC4E_176	1	158981558
FSIEL0M02EOYLC_447	1	113165347
FSIEL0M02EPQAK_401	1	159089980
FSIEL0M02ER8DZ_448	1	36239058
FSIEL0M02ERV8C_383	1	158951201
FSIEL0M02ETOOF_58	1	94692675
FSIEL0M02ETZPO_326	7	38346382
FSIEL0M02EZUF2_307	12	19249021
FSIEL0M03F1H6G_260	1	174215193
FSIEL0M03F1RC4_97	1	69212265
FSIEL0M03F51ZW_232	1	126355588
FSIEL0M03F634B_73	1	39674737
FSIEL0M03F7D1O_267	1	38331209
FSIEL0M03F7D1O_280	1	38331197
FSIEL0M03FKUSR_140	1	157235635
FSIEL0M03FL3NQ_267	1	59815299
FSIEL0M03FOWHO_415	4	2981843
FSIEL0M03FOZUC_368	1	6962172
FSIEL0M03FSQ8F_367	1	186913320
FSIEL0M03FTN66_287	1	175180908
FSIEL0M03FV536_316	1	200848999
FSIEL0M03FWGC6_137	1	63936030
FSIEL0M03FYGNQ_129	1	107465392
FSIEL0M03FYL1E_266	1	13971917
FSIEL0M03FYTQL_70	1	96230253
FSIEL0M03G1CO5_325	1	74187499
FSIEL0M03G9GQS_255	1	74993802
FSIEL0M03GKREE_424	1	25215861
FSIEL0M03GLDOY_438	1	184549114
FSIEL0M03GME0Q_116	1	179306088
FSIEL0M03GPW9P_440	1	33223256
FSIEL0M03GR4TM_261	1	38220360
FSIEL0M03GSWSP_115	1	149343217
FSIEL0M03GU2YZ_35	1	70459276
FSIEL0M03GW2IK_48	1	26665708
FSIEL0M03GXLGP_80	4	22558488
FSIEL0M03HEB66_36	4	92865525
FZVM8I102C0SSJ_188	9	6455507
FZVM8I102C12E7_201	1	41335241
FZVM8I102C1CRX_289	1	30227433
FZVM8I102C3QAS_344	4	11963691
FZVM8I102D0NRP_364	1	183941289
FZVM8I102D2TE0_161	1	32231863
FZVM8I102D35XE_432	1	135380353
FZVM8I102D3DUF_215	1	136309431
FZVM8I102DA1RX_131	13	6945432
FZVM8I102DFVGY_251	9	6458636
FZVM8I102DFVGY_83	9	6459743
FZVM8I102DJHV0_188	1	123375318
FZVM8I102DJN5D_322	1	32779491
FZVM8I102DTKLQ_119	1	16553017
FZVM8I102DUAGS_218	1	87108915
FZVM8I102DZCQE_36	1	177297316
FZVM8I102EBQYL_344	1	200849344
FZVM8I102EGNIW_394	1	124884941
FZVM8I102EJ869_248	1	31432845
FZVM8I103F05UV_48	1	30773713
FZVM8I103F7B1F_225	4	11949140
FZVM8I103F9FNH_282	1	88208422
FZVM8I103FJ8N8_486	1	115861611
FZVM8I103FK38X_342	1	183941265
FZVM8I103FKEH7_66	1	108895882
FZVM8I103FSNTG_63	1	149340827
FZVM8I103FWBGH_149	1	126357657
FZVM8I103HGLTS_335	1	171976353
FZVM8I104H3MLE_11	1	145243783
FZVM8I104I135K_332	1	46725295
FZVM8I104I1FUT_281	1	166411092
FZVM8I104I2A77_196	1	184826692
FZVM8I104I6VL4_28	1	42085966
FZVM8I104IFDBF_335	1	90709833
FZVM8I104IMT61_263	1	42085768
