# Supplementary material for: Fine mapping of complex traits in non-model species: using next generation sequencing and advanced intercross lines in Japanese quail
Source: BMC Genomics. 2012 Oct 15;13:551. doi: 10.1186/1471-2164-13-551 (PMC3534603; doi:10.1186/1471-2164-13-551)
Supplement: Additional file 4 — Table S2. List of the genes localized in the candidate interval. Source : Biomart, Ensembl Genes 61 (Sanger UK), Gallus Gallus Genes (WASHUCS52). [file 1471-2164-13-551-S4.xlsx]

## Sheet: Feuil1
Gene	Description	Start position (bp)	End position (bp)
DMD_CHICK	Dystrophin	118069256	119072613
MAP3K7IP3	Mitogen-activated protein kinase kinase kinase 7-interacting protein 3	119178962	119192197
GK	Glycerol kinase	119230770	119261972
Q5ZK02_CHICK	Putative uncharacterized protein	119286214	119286466
CXorf21 s	Uncharacterized protein	119288623	119289492
Q9PTE9_CHICK	Adrenal hyoplasia protein DAX1	119395075	119397109
IL1RAPL1	Interleukin 1 receptor accessory protein-like 1	119540327	120167775
LOC426510		120927061	120933142
Q59J86 _CHICK	DNA polymerase Fragment	121296470	121486276
SCARNA24	Small Cajal body specific RNA 24	121453839	121453969
PCYT1B	Phosphate cytidylyltransferase 1, choline, beta	121514569	121531743
LOC772218		121615619	121623863
Q5ZLT2_CHICK	Pyruvate dehydrogenase kinase, isoenzyme 3	121541235	121591416
Q7LZ62_CHICK	Zinc finger protein Zfb Fragment	121641933	121656312
IF2G_CHICK	Factor 2 subunit gamma)(eIF-2-gamma)	121677562	121690591
KLH15_CHICK	Kelch-like protein 15	121703650	121714115
APOO	Apolipoprotein O	121733603	121760607
SAT1_CHICK	Diamine acetyltransferase 1	121771899	121775847
Q5F3B4_CHICK	Acyl-Coenzyme A thioesterase 2	121778541	121798313
PRDX4	Peroxiredoxin 4	121803585	121813353
PTCHD1	Patched domain containing 1	121889476	121944673
O93586_CHICK	Phosphate regulating neutral endopeptidase Fragment	122345891	122438410
Q5F3Z6_CHICK	Spermine synthase	122454861	122500047
MBTPS2	Membrane-bound transcription factor peptidase, site 2	122526313	122556164
SMPX	Small muscle protein, X-linked	122571767	122580276
KLHL34	Kelch-like 34	122629229	122630977
CNKSR2	Connector enhancer of kinase suppressor of Ras 2	122634436	122805016
RPS6KA3	Ribosomal protein S6 kinase	123229204	123262319
Q5ZIE2_CHICK	Putative uncharacterized protein	123267782	123284892
Source : Biomart, Ensembl Genes 61 (Sanger UK), Gallus Gallus Genes (WASHUCS52)
